# Supplementary material for: Kairomonal communication in mice is concentration-dependent with a proportional discrimination threshold
Source: F1000Res. 2013 Dec 9;2:195. Originally published 2013 Sep 23. [Version 2] doi: 10.12688/f1000research.2-195.v2 (PMC3892922; doi:10.12688/f1000research.2-195.v2)
Supplement: Mouse responsivity and discrimination threshold data to rat kairomones — Dose responsiveness file: Dose responsiveness of mice (n=10) to differing volumes (ul) of rat urine (kairomone) or control (PBS). Time was measured in seconds; total time in the enclosure was 600 seconds. Mice were exposed to concentrations in ascending order, with a 24 hour gap between tests. Data corresponds to Fig 1 in the main manuscript. Single dose responsiveness file: Responsiveness of mice (n=5) to a single volume (ul) of rat urine (kairomone) or control (PBS) over 5 days. Time was measured in seconds; total time in the enclosure was 600 seconds. Mice were exposed to concentrations in ascending order, with a 24 hour gap between tests. Detection threshold: Discrimination threshold of mice (n=15) when exposed to two different volumes (ul) of rat urine (kairomone): a specific volume vs. either a 20% or a 30% increase in this volume. Time was measured in seconds; total time in the enclosure was 600 seconds. Mice were exposed to concentrations in ascending order, with a 24 hour gap between tests. Data corresponds to Fig 2 in the main manuscript. [file f1000research-2-3209-s0000.tgz]

Archive with 3 entries (3 files):
- Single_dose_kairomone_dose_responsivity.csv
- Kairomone_dose_responsiveness.csv
- Kairomone_discrimination_threshold.csv
