# Supplementary material for: Kairomonal communication in mice is concentration-dependent with a proportional discrimination threshold
Source: F1000Res. 2013 Dec 9;2:195. Originally published 2013 Sep 23. [Version 2] doi: 10.12688/f1000research.2-195.v2 (PMC3892922; doi:10.12688/f1000research.2-195.v2)
Supplement: Mouse responsivity and discrimination threshold data to rat kairomones — Dose responsiveness file: Dose responsiveness of mice (n=10) to differing volumes (ul) of rat urine (kairomone) or control (PBS). Time was measured in seconds; total time in the enclosure was 600 seconds. Mice were exposed to concentrations in ascending order, with a 24 hour gap between tests. Data corresponds to Fig 1 in the main manuscript. Single dose responsiveness file: Responsiveness of mice (n=5) to a single volume (ul) of rat urine (kairomone) or control (PBS) over 5 days. Time was measured in seconds; total time in the enclosure was 600 seconds. Mice were exposed to concentrations in ascending order, with a 24 hour gap between tests. Detection threshold: Discrimination threshold of mice (n=15) when exposed to two different volumes (ul) of rat urine (kairomone): a specific volume vs. either a 20% or a 30% increase in this volume. Time was measured in seconds; total time in the enclosure was 600 seconds. Mice were exposed to concentrations in ascending order, with a 24 hour gap between tests. Data corresponds to Fig 2 in the main manuscript. [file f1000research-2-3209-s0000.tgz › Single_dose_kairomone_dose_responsivity.csv]

ANIMAL	PBS	12.5	PBS	12.5	PBS	12.5	PBS	12.5	PBS	12.5
M11	358.6	236	353.7	234.2	264.5	301.7	383.3	203	343.3	256.7
M12	264	335.1	242.4	357.6	322.4	277.6	371	226	341.9	258.1
M13	395.6	203.9	301.9	297.8	227.6	343.7	209	386.5	236.5	363.5
M14	321.1	267.1	346.1	253.9	257.4	342.6	347.2	245.5	315.8	284.2
M15	175.4	328	184.7	303.4	418.6	180.1	378.7	218	310.7	284.8
