# Supplementary material for: Kairomonal communication in mice is concentration-dependent with a proportional discrimination threshold
Source: F1000Res. 2013 Dec 9;2:195. Originally published 2013 Sep 23. [Version 2] doi: 10.12688/f1000research.2-195.v2 (PMC3892922; doi:10.12688/f1000research.2-195.v2)
Supplement: Mouse responsivity and discrimination threshold data to rat kairomones — Dose responsiveness file: Dose responsiveness of mice (n=10) to differing volumes (ul) of rat urine (kairomone) or control (PBS). Time was measured in seconds; total time in the enclosure was 600 seconds. Mice were exposed to concentrations in ascending order, with a 24 hour gap between tests. Data corresponds to Fig 1 in the main manuscript. Single dose responsiveness file: Responsiveness of mice (n=5) to a single volume (ul) of rat urine (kairomone) or control (PBS) over 5 days. Time was measured in seconds; total time in the enclosure was 600 seconds. Mice were exposed to concentrations in ascending order, with a 24 hour gap between tests. Detection threshold: Discrimination threshold of mice (n=15) when exposed to two different volumes (ul) of rat urine (kairomone): a specific volume vs. either a 20% or a 30% increase in this volume. Time was measured in seconds; total time in the enclosure was 600 seconds. Mice were exposed to concentrations in ascending order, with a 24 hour gap between tests. Data corresponds to Fig 2 in the main manuscript. [file f1000research-2-3209-s0000.tgz › Kairomone_dose_responsiveness.csv]

ANIMAL	PBS	3.125	PBS	6.25	PBS	12.5	PBS	25	PBS	50
M1	422.8	176.4	366	220	75.3	512.9	296.9	301.5	451.8	135.6
M2	215.8	370.3	341.5	249.8	414.9	185.1	397.3	202.7	440.2	159.8
M3	153.3	436.2	250.2	349.8	312.4	243.1	421.9	171.8	268.2	314.2
M4	221.3	378.7	215.8	383.2	412.8	186.4	396.7	196.8	493.9	97
M5	225.6	342.1	189.6	410.4	221.1	372.9	359.9	240.1	391.1	207.7
M6	110.1	479.7	141	459	384.8	211.9	362.3	235.7	242	343.1
M7	322	258.3	190.1	409.9	341.4	252.4	370	228.8	323.4	248
M8	235.3	363.8	225.7	353.8	404.3	195.7	352.2	244.1	447.1	146
M9	90.6	508.8	215.6	338.2	258.1	339.1	326.9	273.1	415.6	184.4
M10	313.5	263.5	283.3	312.5	309.8	290.2	435.5	159.1	372.8	212.7
