# Supplementary material for: Kairomonal communication in mice is concentration-dependent with a proportional discrimination threshold
Source: F1000Res. 2013 Dec 9;2:195. Originally published 2013 Sep 23. [Version 2] doi: 10.12688/f1000research.2-195.v2 (PMC3892922; doi:10.12688/f1000research.2-195.v2)
Supplement: Mouse responsivity and discrimination threshold data to rat kairomones — Dose responsiveness file: Dose responsiveness of mice (n=10) to differing volumes (ul) of rat urine (kairomone) or control (PBS). Time was measured in seconds; total time in the enclosure was 600 seconds. Mice were exposed to concentrations in ascending order, with a 24 hour gap between tests. Data corresponds to Fig 1 in the main manuscript. Single dose responsiveness file: Responsiveness of mice (n=5) to a single volume (ul) of rat urine (kairomone) or control (PBS) over 5 days. Time was measured in seconds; total time in the enclosure was 600 seconds. Mice were exposed to concentrations in ascending order, with a 24 hour gap between tests. Detection threshold: Discrimination threshold of mice (n=15) when exposed to two different volumes (ul) of rat urine (kairomone): a specific volume vs. either a 20% or a 30% increase in this volume. Time was measured in seconds; total time in the enclosure was 600 seconds. Mice were exposed to concentrations in ascending order, with a 24 hour gap between tests. Data corresponds to Fig 2 in the main manuscript. [file f1000research-2-3209-s0000.tgz › Kairomone_discrimination_threshold.csv]

ANIMAL	6.25	6.25 plus 20	6.25	6.25 plus 30	8.8	8.8 plus 20	8.8	8.8 plus 30	12.5	12.5 plus 20	12.5	12.5 plus 30	17.17	17.17 plus 20	17.17	17.17 plus 30	25	25 plus 20	25	25 plus 30
M1	472.8	127.2	241.5	335.5	279.9	320.1	438.6	147.8	267.0	328.1	514.8	85.2	180.4	419.6	396.7	131.6	365.1	232.7	361.6	234.1
M2	462.3	128.5	468.3	126.1	322.5	268.4	474.7	80.2	528.2	71.8	453.3	140	94.1	501.6	450.4	96.8	111.1	488.9	448.5	150
M3	195.3	392	383	217	234.5	358.7	362.3	233.6	262.1	325.7	193.9	336.8	211.5	386.7	348	252	319.1	280.9	258	342
M4	502.7	95.4	231	362	493.1	101.7	396.1	195.7	314.3	275.0	305.6	294.4	108.9	489.7	458.8	141.2	110.1	482.7	354.1	236.2
M5	303	297	386.5	211.8	276.4	310.5	336.3	259.5	340.8	252.7	386.5	198	204.5	383.5	291.9	300.9	249.7	350.3	206.9	389
M6	283	188	343.4	256.5	252.6	345.2	294.3	300.8	111.4	488.6	430.9	169.1	183.4	416.6	266	326.1	194.4	369.4	318.3	281.7
M7	291.4	254.7	289.5	301.3	16.6	291.8	320.8	273.1	183.2	405.1	323.3	275.8	323.4	276.6	459	136.7	316.7	269.9	382.5	217.5
M8	263	327	329.2	270.8	308.2	291.7	316.9	273.2	244.1	355.9	316.6	279.2	199.8	400.2	280.6	223.2	214.1	376.9	287.3	312.7
M9	347.2	249.7	311.2	287.1	322.4	277.6	455.9	137.3	341.4	253.5	310.4	289.6	241.6	354.1	398.9	197.1	234.7	365.2	410	190
M10	190.3	409.7	345.1	252.3	336.3	262.7	329.9	268.9	323.3	276.7	338	261.5	264.5	335.5	329.7	226.4	250.4	340.8	311.5	284.6
M11	266.9	324.4	259.9	336.4	526.8	67.3	381.6	200.2	243.1	341.8	375.3	210	286.5	297.8	330.6	269.4	166	415.8	439.6	160.4
M12	98.1	440.3	243.3	356.7	303.8	283.3	434.2	165.8	145.0	422.6	371.9	228.1	191.9	384.7	407.2	184.4	258.5	323.8	325.4	268.8
M13	145.8	448.1	409	188.3	200.3	381.5	249.6	347.3	9.2	565.9	294.4	303.8	296.9	300.2	254	342.3	395.9	204.1	285.3	314.2
M14	45.9	447.3	319.5	278.9	35.9	554.9	244.6	310	189.6	393.8	150.3	447.3	300.6	289.6	254.6	338	263.4	249.9	287.3	310.5
M15	207.6	377.8	317.7	281.6	377.7	222.3	542.9	54	212.1	387.9	253.9	346.1	280.1	311.1	481.9	110.2	97.9	502.1	448.6	151.4
